# Supplementary material for: Prehistoric migrations through the Mediterranean basin shaped Corsican Y-chromosome diversity
Source: PLoS One. 2018 Aug 1;13(8):e0200641. doi: 10.1371/journal.pone.0200641 (PMC6070208; doi:10.1371/journal.pone.0200641)
Supplement: S1 Fig — Hierarchic phylogenetic relationships and frequencies (percentages), haplogroup diversity observed in the 321 Corsican, 259 Provencal and 261 Tuscan samples. (XLSX) [file pone.0200641.s001.xlsx]

## Sheet: Figure_S1




























		EXTREME SUD

		TRAVU						22

		SAINT FLORENT

		BALAGNE						17

		SEVI

		VALINCO						7


























						ALTA ROCCA


						CAP
Figure S1. Corsica, Provence and Tuscany Y-chromosome tree. Hierarchic phylogenetic relationships and frequencies (percentages), haplogroup diversity observed in the 321 Corsican, 259 Provencal and 261 Tuscan samples
						VALINCO
[truncated: 25 more columns]
