# Supplementary material for: Prehistoric migrations through the Mediterranean basin shaped Corsican Y-chromosome diversity
Source: PLoS One. 2018 Aug 1;13(8):e0200641. doi: 10.1371/journal.pone.0200641 (PMC6070208; doi:10.1371/journal.pone.0200641)
Supplement: S2 Table — F and R stand for Forward and Reverse respectively. (XLSX) [file pone.0200641.s006.xlsx]

## Sheet: Table S2
Haplogroup	SNP	PCR Primer Sequence		Final concentration (µM) in the PCR	Amplicon size	SNaPshot Primer Sequence		Final concentration (µM) in the SNaPshot
Multiplex assay for main haplogroups
A	P97	F	ctaggtgtgcaaggataattgc	0.8	376	F	15t-atccgggcgtggtggtaggt	0.5
		R	acagtggcgcaatctcaactc	0.8
B	M181	F	gcttttatttattctacttttgttttt	0.8	294	F	6t-caacttgatcatctttttga	0.8
		R	aacaatgaccaattctttttcat	0.8
C	M130	F	tatctcctcttctattgcag	1.2	205	F	9t-caataaaccttggatttc	11.9
		R	ccacaagggggaaaaaacac	1.2
D	M174	F	acatctcagatcgttgtttggt	0.8	348	F	12t-gaataccttctggagtgccc	0.5
		R	aaaaagccatgcaattacctg	0.8
E	M96	F	gttgccctctcacagagcac	0.8	212	F	27t-aaaacaggtctctcataata	0.8
		R	ggctactgttttcccactcct	0.8
F	M89	F	agaagcagattgatgtcccact	0.8	527	R	15t-actcaggcaaagtgagagat	0.5
		R	tccagttaggagatcccctca	0.8
G	M201	F	tatgcatttgttgagtatatgtc	0.8	326	F	22t-aatccagtatcaactgagg	1.2
		R	gttctgaatgaaagttcaaacg	0.8
H	M69	F	ggttatcatagcccactatactttg	0.8	257	F	23t-gctgtttacactcctgaaa	1.6
		R	atctttattccctttgtcttgct	0.8
I	M258	F	tatatagcatatgttaaatgtttaggt	1.2	475	R	30t-agagggattccaagttccca	1.6
		R	gacttttgaataatttgcatctttc	1.2
J	M304	F	ctagagggtattggggtaggc	0.8	310	F	10t-aatttgaaagtaacttgtga	4.0
		R	ggaaataccttcacctaaatacc	0.8
K	M526	F	catcacagtatttatgtgtcaggc	0.8	430	F	33t-gtcatcaggctgaatcatac	0.5
		R	gttttgcaggggtttcttcc	0.8
L	M11	F	tctctctgtctgtctctccctcc	0.8	222	F	3t-ctctctccttgtattctaac	0.2
		R	gagcataaacaagaacttactgagc	0.8
M	P93	F	gtaatctgaaacatggctgg	4	266	F	38t-aaaatagctagcaatgaa	1.6
		R	cttgattttaacaatatatacatgg	4
N	M231	F	cctattatcctggaaaatgtgg	0.8	331	F	44t-actgtttctactgctttc	1.2
		R	attccgattcctagtcacttgg	0.8
O	M175	F	ttgagcaagaaaaatagtaccca	0.8	444	F	45t-cacatgccttctcacttctc	4.0
		R	ctccattcttaactatctcaggga	0.8
Q	M242	F	aactcttgataaaccgtgctg	0.8	366	R	48t-cacgttaagaccaatgccaa	0.2
		R	tccaatctcaattcatgcctc	0.8
R	M207	F	aggaaaaatcagaagtatccctg	1.2	423	F	52t-aagtcaagcaagaaattta	3.6
		R	caaaattcaccaagaatccttg	1.2
S	M230	F	aatgtcacatttagtcttaacccat	4	449	R	44t-attatcacatttata	49.9
		R	acattattagtatgtaaatcttcattgc	4
T	M70	F	ggttatcatagcccactatactttg	0.8	449	F	54t-ggactcatgtctccatgaga	0.5
		R	atctttattccctttgtcttgct	0.8
Multiplex assay for haplogroup R analysis number 1
R	M9	F	gcagcatataaaactttcagg	0.8	340	F	30t-ggcctaagatggttgaat	0.05
		R	aaaacctaactttgctcaagc	0.8
R	SRY1532	F	tccttagcaaccattaatctgg	0.8	167	F	14t-atctgactttttcacacagt	0.3
		R	aaatagcaaaaaatgacacaaggc	0.8
R	M449	F	tcaaccaacaatttgcaaccc	0.8	317	F	24t-gtttatcaactgcaaggtca	0.3
		R	tctgtgagcaaggtgacagc	0.8
R	M198	F	tgaggtggaatgtatcagtatacc	0.8	444	R	12c-gctgtacttaaattaacctaaaaga	0.8
		R	tgatttcaaggatttgttagtctt	0.8
Multiplex assay for haplogroup R analysis number 2
R	M479	F	gatactttatcaggcttacttc	0.8	323	F	13t-aatggtctcctttttgc	1.5
		R	aaccaaatctctcagaatcg	0.8
R	M124	F	tgctctcaggggaaaatctg	0.65	213	F	14t-actatggggggaacagggaagt	0.2
		R	agcaaagttgaggttgcaca	0.65
R	M343	F	tttaacctcctccagctctgca	0.8	470	F	23t-agagtgccctcgtgttcca	0.2
		R	ctttgtcctcttgctctttcc	0.8
R	M269	F	ctaaagatcagagtatctccctttg	1.4	425	F	27t-aatgatcagggtttggttaat	1
		R	actatacttcttttgtgtgccttc	1.4
R	M412	F	agacactagcagtcttgtcctcag	0.65	386	F	34t-ggggtacaatctgatgaggc	0.05
		R	caggtatggaagtgctcaaatcg	0.65
R	M207	F	aggaaaaatcagaagtatccctg	0.65	176	F	39t-gtaagtcaagcaagaaattta	1
		R	caaaattcaccaagaatccttg	0.65
R	M173	F	aagaaatgttgaactgaaagttgat	1.2	417	R	47t-atattaacagatgacaaag	3
		R	aggtgtatctggcatccgtta	1.2
R	P297	F	ggtggtgggagagagagaga	0.65	193	F	51t-actttttagggtcaggaatct	0.05
		R	aaggcagggaaaaccaaact	0.65
R	M478	F	gattgcatgctcttctctgc	0.65	286	F	61t-cttcactcccattactg	1
		R	tgcaggaatgctcttactcc	0.65
Multiplex assay for haplogroup R analysis number 3
R	S116	F	ttgggcaactttggaatacg	0.8	249	F	30t-aatgtatctgctgcactg	0.2
		R	gcaagggagtgaggcactta	0.8
R	M529	F	tcttatcattgtcacagggctg	0.8	305	F	34t-aacaaccgctctctcagaca	0.2
		R	tgccttagctgtctgtgtcc	0.8
R	U152	F	cagctaacaagagaattaaag	0.8	266	R	39t-acattactttgagaagtatgg	0.2
		R	ggactgtcttagctatacagc	0.8
R	M405	F	cctccacttaccgacccgca	0.8	295	F	50t-aaatcccaaagctcca	0.2
		R	ggaaatgggtggcagatgca	0.8
Multiplex assay for haplogroup J analysis number 1
J	M304	F	ctagagggtattggggtaggc	0.8	310	F	10t-aatttgaaagtaacttgtga	0.4
		R	ggaaataccttcacctaaatacc	0.8
J	M267	F	ttatcctgagccgttgtccctg	0.8	287	F	14t-gatggaagcatttttgtaaata	0.4
		R	tgtagagacacggttgtaccct	0.8
J	M172	F	ttgaagttacttttataatctaatgctt	0.8	337	R	21t-ataattgaagaccttttaagt	1
		R	ataatttattactttacagtcacagtgg	0.8
Multiplex assay for haplogroup J analysis number 2
J	L222	F	gatagaaggtagagatagaaacagg	0.8	370	F	gggtatatagatgagagaga	0.71
		R	gtttgctgtcagggagcc	0.8
J	M530	F	gacattatatttagggaaacagg	0.8	319	F	tcgaattgttagaagggtag	0.71
		R	cattagtggttctagccattc	0.8
J	M304	F	ctagagggtattggggtaggc	0.8	310	F	10t-aatttgaaagtaacttgtga	0.71
		R	ggaaataccttcacctaaatacc	0.8
J	M267	F	ttatcctgagccgttgtccctg	0.8	287	F	14t-gatggaagcatttttgtaaata	0.12
		R	tgtagagacacggttgtaccct	0.8
J	M92	F	ttgaatttcccagaattttgc	0.8	470	R	taaatactgttggagcctac	0.71
		R	ttcagaaactggttttgtgtcc	0.8
J	PAGE8	F	acgtcacccatctcaacatc	0.8	306	F	33t-aatgacatttgtgtgctttgc	0.48
		R	aaagaatgtctccccatgagg	0.8
J	M205	F	ccaaactatgtgataataaatggg	1.2	541	F	27t-tataaataaattttgccacc	0.71
		R	gtataatactgtggttggaaagca	1.2
J	M12	F	actaaaacaccattagaaacaaagg	1.2	309	F	19t-attatttgtaga	0.71
		R	ctgagcaacatagtgacccc	1.2
J	M322	F	cctattatcctggaaaatgtgg	1.2	331	F	37t-tttcgaattgggggaaagat	0.71
		R	attccgattcctagtcacttgg	1.2
J	PAGE55	F	tcctcccttttcatcccttt	1.2	283	F	41t-agagagagacaagaggctggc	0.71
		R	gaattttgggcatggttttg	1.2
J	M340	F	ccagtcagcagtacaaaagttg	1.2	387	F	43t-tgctgtaacagatgtaggaa	0.71
		R	gcatttctttgattatagaagcaa	1.2
J	M172	F	ttgaagttacttttataatctaatgctt	1.6	337	R	45t-ataattgaagaccttttaagt	1.13
		R	ataatttattactttacagtcacagtgg	1.6
J	M410	F	caatcattgaccttaagtctgagtccc	1.6	395	F	32t-acatcttgagtttctg	1.13
		R	actggatacctttctaggaagaattg	1.6
J	M67	F	ccatattctttatactttctacctgc	1.6	409	R	22t-gttcgtggacccctctatat	0.71
		R	gtcttttcacttgttcgtggac	1.6
Multiplex assay for haplogroup G analysis
G	P15	F	ctttcagatatggtataacacc	0.8	307	F	gcttgaggttctgaatctta	1.53
		R	catcatgcacattgtgtttcc	0.8
G	M406	F	ccccaaaaagctattctgtaa	0.8	370	F	5t-aaaattcacaatgtgtccat	2.14
		R	gaagcactttagagcaggg	0.8
G	M201 and M377	F	tatgcatttgttgagtatatgtc	0.8	326	M201-F	9t-taatccagtatcaactgagg	1.53
		R	gttctgaatgaaagttcaaacg	0.8		M377-F	29t-tgtcaaattgtgacactgca	1.53
G	M547	F	gcataaatgtcaagcccactag	0.8	423	F	13t-tttcattccacagaaataat	2.75
		R	agagatgggttttcaccgtg	0.8
G	M285, M286 and M287	F	ttatcctgagccgttgtccctg	0.8	287	M285-F	17t-tcatcatctacatttctcct	1.53
		R	tgtagagacacggttgtaccct	0.8		M286-F	25t-gtctggatagcggattcgat	0.76
						M287-F	19t-attaaataatgattccttgg	2.44
G	P16	F	agcagactttcatggttggt	0.8	333	F	33t-tgcctgaagttactgcagtc	1.53
		R	gcaaaggtagtaggcatagagc	0.8
G	M527	F	gtttcatgggaataaacactgg	0.8	327	F	37t-agatgcagtacatacacttt	2.14
		R	agtatcaaagcacatgtgttgc	0.8
G	P303	F	tgatgtggtatccacagagc	0.8	368	F	41t-aaaagaactttgctgttgta	2.14
		R	gtggcttagtgctctccaga	0.8
Table S2. Primers and their concentrations used for multiplex SNaPshot assays to simultaneously analyze: main Y-chromosome haplogroups, haplogroups R (3 multiplex analyses), haplogroup J (2 multiplex analyses) and haplogroup G. F and R stand for Forward and Reverse respectively.
